# Supplementary material for: Profiling the Tumor-Infiltrating Lymphocytes in Gastric Cancer Reveals Its Implication in the Prognosis
Source: Genes (Basel). 2022 Jun 5;13(6):1017. doi: 10.3390/genes13061017 (PMC9222794; doi:10.3390/genes13061017)
Supplement: Supplementary file 1 [file genes-13-01017-s001.zip]

Archive with 1 entries (1 files):
- genes-1746852-supplementary.pdf
